# Supplementary material for: Agarwood Chromone Alleviates Gastric Ulcers by Inhibiting the NF-κB and Caspase Pathways Based on Network Pharmacology and Molecular Docking
Source: Pharmaceuticals (Basel). 2025 Mar 31;18(4):514. doi: 10.3390/ph18040514 (PMC12030290; doi:10.3390/ph18040514)
Supplement: Supplementary file 1 [file pharmaceuticals-18-00514-s001.zip]

Archive with 1 entries (1 files):
- pharmaceuticals-3514443-supplementary.xlsx
