# Supplementary material for: Agarwood Chromone Alleviates Gastric Ulcers by Inhibiting the NF-κB and Caspase Pathways Based on Network Pharmacology and Molecular Docking
Source: Pharmaceuticals (Basel). 2025 Mar 31;18(4):514. doi: 10.3390/ph18040514 (PMC12030290; doi:10.3390/ph18040514)
Supplement: Supplementary file 1 [file pharmaceuticals-18-00514-s001.zip › pharmaceuticals-3514443-supplementary.xlsx]

## Sheet: Table S1
#	PubChem_CID	Gene_Symbol	Source	Interaction type				#	PubChem_CID	Gene_Symbol	Source	Interaction type
1	441964	ABCB1	TargetNet	Putative interaction				1	185208	ABCB1	TargetNet	Putative interaction
2	441964	ABCG2	TargetNet	Putative interaction				2	185208	ABCG2	TargetNet	Putative interaction
3	441964	ACHE	TargetNet	Putative interaction				3	185208	ACHE	TargetNet	Putative interaction
4	441964	AHR	TargetNet	Putative interaction				4	185208	AHR	TargetNet	Putative interaction
5	441964	AKR1B1	TargetNet	Putative interaction				5	185208	AKR1B1	TargetNet	Putative interaction
6	441964	ALOX15	TargetNet	Putative interaction				6	185208	ALOX15	TargetNet	Putative interaction
7	441964	ALOX5	TargetNet	Putative interaction				7	185208	ALOX5	TargetNet	Putative interaction
8	441964	ALPL	TargetNet	Putative interaction				8	185208	ALPL	TargetNet	Putative interaction
9	441964	BCL2A1	TargetNet	Putative interaction				9	185208	BCL2A1	TargetNet	Putative interaction
10	441964	CA12	TargetNet	Putative interaction				10	185208	CA12	TargetNet	Putative interaction
11	441964	CA13	TargetNet	Putative interaction				11	185208	CA13	TargetNet	Putative interaction
12	441964	CA4	TargetNet	Putative interaction				12	185208	CA5A	TargetNet	Putative interaction
13	441964	CA5A	TargetNet	Putative interaction				13	185208	CA5B	TargetNet	Putative interaction
14	441964	CA5B	TargetNet	Putative interaction				14	185208	CA6	TargetNet	Putative interaction
15	441964	CA6	TargetNet	Putative interaction				15	185208	CARM1	CHEMBL prediction	Putative interaction
16	441964	CASP9	TargetNet	Putative interaction				16	185208	CASP9	TargetNet	Putative interaction
17	441964	CDC25B	TargetNet	Putative interaction				17	185208	CDC25B	TargetNet	Putative interaction
18	441964	CES1	TargetNet	Putative interaction				18	185208	CES1	TargetNet	Putative interaction
19	441964	CES2	TargetNet	Putative interaction				19	185208	CHRM5	TargetNet	Putative interaction
20	441964	CHRNB4	CHEMBL prediction	Putative interaction				20	185208	CHRNB4	CHEMBL prediction	Putative interaction
21	441964	CTDSP1	TargetNet	Putative interaction				21	185208	CHRNG	CHEMBL prediction	Putative interaction
22	441964	CYP19A1	TargetNet	Putative interaction				22	185208	CTDSP1	TargetNet	Putative interaction
23	441964	CYP1A2	TargetNet	Putative interaction				23	185208	CYP19A1	TargetNet	Putative interaction
24	441964	CYP1A2	CHEMBL prediction	Putative interaction				24	185208	CYP1A2	TargetNet	Putative interaction
25	441964	DNMT1	TargetNet	Putative interaction				25	185208	CYP1A2	CHEMBL prediction	Putative interaction
26	441964	DUSP3	TargetNet	Putative interaction				26	185208	DNMT1	TargetNet	Putative interaction
27	441964	ECE1	TargetNet	Putative interaction				27	185208	DUSP3	TargetNet	Putative interaction
28	441964	ESR2	TargetNet	Putative interaction				28	185208	FAAH	TargetNet	Putative interaction
29	441964	FAAH	TargetNet	Putative interaction				29	185208	FLT1	CHEMBL prediction	Putative interaction
30	441964	HCAR2	TargetNet	Putative interaction				30	185208	FLT4	TargetNet	Putative interaction
31	441964	HSD17B3	TargetNet	Putative interaction				31	185208	GALR3	TargetNet	Putative interaction
32	441964	HTR2B	SEA	Putative interaction				32	185208	HNF4A	TargetNet	Putative interaction
33	441964	HTR3A	CHEMBL prediction	Putative interaction				33	185208	HSD17B3	TargetNet	Putative interaction
34	441964	MAOA	TargetNet	Putative interaction				34	185208	HTR1E	TargetNet	Putative interaction
35	441964	MAOB	TargetNet	Putative interaction				35	185208	HTR3A	CHEMBL prediction	Putative interaction
36	441964	MCL1	TargetNet	Putative interaction				36	185208	KCNA5	SEA	Putative interaction
37	441964	MGLL	TargetNet	Putative interaction				37	185208	MAOA	TargetNet	Putative interaction
38	441964	MIF	TargetNet	Putative interaction				38	185208	MAOB	TargetNet	Putative interaction
39	441964	MTNR1B	TargetNet	Putative interaction				39	185208	MAP2	CHEMBL prediction	Putative interaction
40	441964	NR2E3	TargetNet	Putative interaction				40	185208	MCL1	TargetNet	Putative interaction
41	441964	PIM1	TargetNet	Putative interaction				41	185208	MGLL	TargetNet	Putative interaction
42	441964	PLA2G1B	TargetNet	Putative interaction				42	185208	MIF	TargetNet	Putative interaction
43	441964	PLIN1	TargetNet	Putative interaction				43	185208	MMP12	TargetNet	Putative interaction
44	441964	PLIN5	TargetNet	Putative interaction				44	185208	MTNR1A	TargetNet	Putative interaction
45	441964	PPARG	CHEMBL	Known interaction				45	185208	MTNR1B	TargetNet	Putative interaction
46	441964	PTGES	TargetNet	Putative interaction				46	185208	NLRP3	SEA	Putative interaction
47	441964	PTGS1	TargetNet	Putative interaction				47	185208	NPBWR1	TargetNet	Putative interaction
48	441964	PTPN1	TargetNet	Putative interaction				48	185208	NR2E3	TargetNet	Putative interaction
49	441964	PTPN22	TargetNet	Putative interaction				49	185208	PLA2G1B	TargetNet	Putative interaction
50	441964	PTPRC	TargetNet	Putative interaction				50	185208	PLIN1	TargetNet	Putative interaction
51	441964	RAC1	TargetNet	Putative interaction				51	185208	PLIN5	TargetNet	Putative interaction
52	441964	RELA	TargetNet	Putative interaction				52	185208	PTGS1	TargetNet	Putative interaction
53	441964	RORA	TargetNet	Putative interaction				53	185208	PTPN1	TargetNet	Putative interaction
54	441964	ROS1	CHEMBL prediction	Putative interaction				54	185208	PTPN22	TargetNet	Putative interaction
55	441964	SIGMAR1	SEA	Putative interaction				55	185208	PTPN7	TargetNet	Putative interaction
56	441964	SIGMAR1	TargetNet	Putative interaction				56	185208	RAC1	TargetNet	Putative interaction
57	441964	STS	SEA	Putative interaction				57	185208	RELA	TargetNet	Putative interaction
58	441964	TAAR1	TargetNet	Putative interaction				58	185208	RORA	TargetNet	Putative interaction
59	441964	TERT	TargetNet	Putative interaction				59	185208	ROS1	CHEMBL prediction	Putative interaction
60	441964	TLR9	TargetNet	Putative interaction				60	185208	S1PR2	TargetNet	Putative interaction
								61	185208	SIGMAR1	TargetNet	Putative interaction
								62	185208	TAAR1	TargetNet	Putative interaction
								63	185208	TNKS	SEA	Putative interaction

## Sheet: Table S2
Target source	Interaction type	Target classification	Reference
STITCH	Text mining interaction	Text mining target
SEA	Putative interaction	Putative target
SwissTargetPrediction	Putative interaction	Putative target
TargetNet	Putative interaction	Putative target
BATMAN-TCM	Putative interaction	Putative target
CHEMBL prediction	Putative interaction	Putative target
DrugBank	Known interaction	Known target
PubChem	Known interaction	Known target
TTD	Known interaction	Known target
CHEMBL	Known interaction	Known target
